# Supplementary material for: Dual RNA-seq analysis provides new insights into interactions between Norway spruce and necrotrophic pathogen Heterobasidion annosum s.l
Source: BMC Plant Biol. 2019 Jan 3;19:2. doi: 10.1186/s12870-018-1602-0 (PMC6318961; doi:10.1186/s12870-018-1602-0)
Supplement: Supplementary file 2 — Table S2. List of Norway spruce genes showing higher transcript abundance in symptomatic trees. (XLSX 39 kb) [file 12870_2018_1602_MOESM2_ESM.xlsx]

## Sheet: Sheet1
Table S2. List of Norway spruce genes showing higher transcript abundance in symptomatic trees
ConGenie gene model	logFC	logCPM	PValue	FDR	Annotation
MA_227118g0010	10.1415	1.8692	7.16376e-27	1.04473e-22	phloem protein 2; function unkown
MA_5540381g0010	8.32668	1.89394	1.07384e-24	1.04402e-20	terpene synthase/cyclase; product unknown; partial sequence
MA_885219g0020	9.84332	1.5859	4.71421e-23	3.43749e-19	uncharacterized hypothetical protein; no hits in GenBank
MA_885219g0010	9.63583	1.38479	6.12187e-22	3.57113e-18	terpene synthase/cyclase; product unknown; partial sequence
MA_10137700g0010	7.39437	2.24764	1.0118e-21	4.91851e-18	E-alpha-bisabolene synthase; partial sequence
MA_5804213g0010	4.74595	2.16454	9.33427e-19	3.88932e-15	SAP domain-containing protein
MA_178144g0020	9.61967	1.34416	1.16861e-16	4.26062e-13	uncharacterized protein without conserved domains
MA_594175g0010	8.5653	0.35456	1.08399e-14	3.16168e-11	terpene synthase/cyclase; product unknown; partial sequence
MA_817373g0010	3.48925	4.09422	4.43278e-14	1.07742e-10	F-box protein induced by various biotic or abiotic stresses
MA_3997878g0010	8.27553	0.094662	4.4081e-14	1.07742e-10	SAP domain-containing protein
MA_10283151g0010	5.15272	1.69678	5.92098e-14	1.23355e-10	uncharacterized hypothetical protein; no hits in GenBank
MA_65404g0010	5.56128	1.88944	2.56368e-13	4.985e-10	Antimicrobial peptide (SpAMP homologue)
MA_10432299g0010	5.68369	3.23434	2.83543e-13	5.16881e-10	caffeic acid O-methyl transferase, putative; phenylpropanoid pathway
MA_5028653g0010	5.70943	0.976792	5.22508e-13	8.64964e-10	uncharacterized hypothetical protein
MA_151032g0010	8.0608	-0.0968207	8.8722e-13	1.36198e-09	F-box protein; A. thaliana homolog is involved in the regulation of leaf morphology
MA_10196363g0010	4.30816	4.12451	1.09344e-12	1.59462e-09	(-)-beta-phellandrene synthase, putative
MA_10428603g0010	3.0593	4.3216	1.99845e-12	2.6495e-09	Pectate lyase family protein
MA_93292g0010	4.91799	3.90042	1.94449e-12	2.6495e-09	isocitrate lyase
MA_3682012g0010	4.22328	4.79651	3.72627e-12	4.5285e-09	chitinase; activated by JA/ET pathways
MA_10432037g0010	2.82088	3.61679	7.97988e-12	9.11998e-09	LRR receptor-like protein
MA_418720g0010	4.88353	4.66347	8.12972e-12	9.11998e-09	Calcium-dependent lipid-binding (CaLB domain) family protein
MA_9080600g0010	4.49986	0.579562	1.21567e-11	1.31324e-08	transcription regulator NOT2/NOT3/NOT5 family protein
MA_10430057g0010	3.46846	1.78736	1.51187e-11	1.57488e-08	polygalacturonase, putative
MA_8085699g0010	2.93787	3.89359	2.30793e-11	2.24385e-08	Calcium-binding EF-hand family protein
MA_476822g0010	5.91143	0.825903	2.466e-11	2.24768e-08	UDP-Glycosyltransferase superfamily protein
MA_10338686g0010	4.36892	3.4695	2.68155e-11	2.37008e-08	caffeic acid O-methyl transferase, putative; phenylpropanoid pathway
MA_9125652g0010	2.75231	5.33843	4.66373e-11	3.88649e-08	NADPH-dependent thioredoxin reductase
MA_3693801g0010	4.83972	2.865	8.2516e-11	6.38237e-08	isocitrate lyase
MA_185772g0010	4.92208	2.24308	8.31522e-11	6.38237e-08	responsive to dehydration 22 (RD22) mediated by ABA
MA_10429333g0010	2.34877	4.25236	1.12787e-10	8.22412e-08	Protein phosphatase 2C family protein; negative regulator of ABA signalling
MA_10337644g0010	5.27072	0.548867	1.68081e-10	1.11418e-07	uncharacterized hypothetical protein; no hits in GenBank
MA_1125g0010	4.57745	0.217103	1.7938e-10	1.16266e-07	peroxidase, class III
MA_16389g0010	2.0723	5.81951	2.71054e-10	1.71866e-07	Haloacid dehalogenase-like hydrolase (HAD) superfamily protein
MA_10435797g0010	5.75627	5.5368	2.85691e-10	1.77031e-07	dirigent-like protein
MA_170598g0010	3.03835	2.00662	3.09411e-10	1.80492e-07	chitinase
MA_399969g0010	7.40817	-0.674548	3.03967e-10	1.80492e-07	NBS-LRR receptor protein
MA_102930g0010	3.43161	2.24167	4.49532e-10	2.52144e-07	Calcium-dependent lipid-binding (CaLB domain) family protein
MA_24116g0010	3.85842	1.07887	1.31036e-09	7.07765e-07	MFS nitrate transporter
MA_8999561g0010	2.6239	8.21796	1.52146e-09	8.06845e-07	dormancy-associated protein-like
MA_10435473g0040	2.1978	4.87126	1.62067e-09	8.44108e-07	HSP20-like chaperone
MA_223836g0010	4.0815	0.211706	2.0868e-09	1.04941e-06	ornithine decarboxylase, putative< partial gene model
MA_762g0010	6.96276	5.25129	2.58362e-09	1.27723e-06	GMC oxidoreductase
MA_6950186g0010	2.36366	3.76354	3.00817e-09	1.46232e-06	peroxidase, class III
MA_36141g0010	5.74839	4.02845	5.07356e-09	2.24213e-06	chitinase; might have a role in hypersensitive response
MA_172878g0020	2.83781	3.71744	5.03238e-09	2.24213e-06	cysteine-rich RLK (receptor-like protein kinase)
MA_34273g0020	4.21807	3.01831	4.99653e-09	2.24213e-06	E-alpha-bisabolene synthase; partial, N-terminus
MA_78155g0010	2.93039	2.35848	7.46105e-09	3.06502e-06	expansin
MA_10099693g0010	5.35814	3.09789	8.1982e-09	3.32107e-06	chitinase; might have a role in hypersensitive response
MA_7017g0010	3.6602	2.15143	9.98709e-09	3.99032e-06	uncharacterized hypothetical protein
MA_10430551g0020	4.51515	-0.0983187	1.05824e-08	4.06127e-06	uncharacterized hypothetical protein
MA_2406414g0010	4.11808	3.03038	1.3284e-08	4.84319e-06	isocitrate lyase
MA_759549g0010	4.66731	0.296284	1.46279e-08	5.14038e-06	uncharacterized hypothetical protein; no hits in GenBank
MA_1114215g0010	2.60643	2.40325	1.97368e-08	6.69376e-06	Protein phosphatase 2C family protein; negative regulator of ABA signalling
MA_7432g0010	2.84148	6.27965	2.36592e-08	7.76447e-06	MFS sugar transporter
MA_111912g0010	3.90111	3.59193	2.39103e-08	7.76447e-06	uncharacterized hypothetical protein
MA_10337581g0010	2.44013	8.40272	2.39572e-08	7.76447e-06	uncharacterized hypothetical protein
MA_9877g0010	3.95357	3.06473	2.60157e-08	8.07233e-06	S-adenosyl-L-methionine-dependent methyltransferases superfamily protein
MA_38571g0010	2.66438	4.44436	3.34271e-08	9.94866e-06	lipid-transfer protein
MA_7489059g0010	2.36964	6.46228	3.26513e-08	9.94866e-06	Calcium-binding EF-hand family protein
MA_783699g0010	3.47993	1.51272	3.32039e-08	9.94866e-06	glyceraldehyde-3-phosphate dehydrogenase B subunit
MA_451703g0010	2.93445	1.64271	3.32482e-08	9.94866e-06	uncharacterized hypothetical protein
MA_93154g0010	2.01153	3.64758	3.4801e-08	1.02529e-05	cytochrome P450, family 94
MA_10378945g0010	3.75535	3.31582	3.72896e-08	1.08762e-05	E-alpha-bisabolene synthase; partial, core part
MA_301181g0010	3.12849	1.09776	3.97029e-08	1.14655e-05	uncharacterized hypothetical protein
MA_3894679g0010	4.06784	-0.206563	4.17631e-08	1.19422e-05	ornithine decarboxylase, putative< partial gene model
MA_112923g0010	2.85627	3.43594	4.22861e-08	1.19744e-05	LRR receptor-like kinase
MA_135328g0010	4.90421	5.58865	4.90991e-08	1.37699e-05	PR-10 protein
MA_107221g0010	3.03871	3.17442	5.34076e-08	1.45583e-05	MFS sugar transporter
MA_7956423g0010	2.02639	5.01894	5.29583e-08	1.45583e-05	uncharacterized hypothetical protein
MA_158635g0010	4.24135	5.91524	6.3231e-08	1.64666e-05	PR-10 protein
MA_102552g0010	2.00371	4.05986	6.29161e-08	1.64666e-05	uncharacterized hypothetical protein
MA_10275578g0010	2.94662	2.56876	7.46402e-08	1.8905e-05	purine permease
MA_10436958g0010	3.20475	5.26147	7.5187e-08	1.8905e-05	S-adenosyl-L-methionine-dependent methyltransferases superfamily protein, partial
MA_615400g0010	3.68053	3.16953	7.83434e-08	1.94703e-05	S-adenosyl-L-methionine-dependent methyltransferases superfamily protein, partial
MA_188861g0010	2.74035	4.44892	9.68958e-08	2.29769e-05	Adenine nucleotide alpha hydrolases-like superfamily protein
MA_114511g0010	2.77623	1.3968	9.66553e-08	2.29769e-05	Protein of unknown function (DUF740)
MA_8453212g0010	2.80241	2.04211	1.45142e-07	3.31569e-05	related to A. thaliana PEN3/PDR8 ABC transporter involved in defense against fungal pathogens
MA_10436348g0010	2.11322	5.59321	1.4551e-07	3.31569e-05	xyloglucan endotransglucosylase/hydrolase
MA_10437227g0020	2.03724	5.62025	1.49474e-07	3.36984e-05	Pectin lyase-like superfamily protein
MA_6535g0010	2.31535	3.53119	1.50197e-07	3.36984e-05	uncharacterized hypothetical protein
MA_10433004g0020	2.08912	3.05788	1.57481e-07	3.47195e-05	basic helix-loop-helix (bHLH) DNA-binding superfamily protein
MA_10429802g0010	5.66118	2.24494	1.58319e-07	3.47195e-05	NBS-LRR receptor protein
MA_68638g0010	5.56423	2.9226	1.56228e-07	3.47195e-05	Protein of unknown function (DUF674)
MA_10428258g0010	3.06719	1.25496	1.61641e-07	3.51835e-05	late embryogenesis abundant protein-related / LEA protein-related
MA_121280g0010	2.29215	6.32291	1.64586e-07	3.5559e-05	Protein of unknown function DUF4228, plant
MA_140838g0010	3.86884	0.211358	1.69688e-07	3.63917e-05	uncharacterized conserved protein
MA_314205g0010	3.11153	2.00937	1.80912e-07	3.82367e-05	ERF/AP2 transcription factor family member
MA_5028840g0010	2.43545	2.82901	1.89075e-07	3.96745e-05	xyloglucan endotransglucosylase/hydrolase
MA_10432037g0020	2.56903	2.02287	1.92636e-07	4.0133e-05	NBS-LRR receptor protein
MA_63760g0010	2.15022	2.64462	2.03846e-07	4.21672e-05	LRR receptor-like kinase
MA_10427604g0010	3.03033	1.05748	2.10628e-07	4.32633e-05	MFS sugar transporter
MA_154457g0010	2.18029	4.26686	2.1352e-07	4.35506e-05	uncharacterized hypothetical protein
MA_5697534g0010	3.68364	0.172066	2.46384e-07	4.95605e-05	E-alpha-bisabolene synthase; partial, core part
MA_9910710g0010	2.8062	1.29681	2.52933e-07	5.05295e-05	LRR receptor-like kinase
MA_2157g0010	2.158	3.09883	2.65312e-07	5.22862e-05	Protein phosphatase 2A regulatory B subunit family protein
MA_10025722g0010	3.42641	3.06142	2.78379e-07	5.44932e-05	E-alpha-bisabolene synthase; partial, C-terminus
MA_721749g0010	2.83461	2.60619	2.95449e-07	5.74491e-05	NBS-LRR receptor protein
MA_134453g0010	2.69469	3.31442	3.17746e-07	6.05731e-05	ERF/AP2 transcription factor family member
MA_10431703g0020	2.34383	2.28451	3.16751e-07	6.05731e-05	minichromosome maintenance (MCM2/3/5) family protein
MA_125758g0010	2.7673	2.24075	3.6771e-07	6.83121e-05	NBS-LRR receptor protein
MA_7308169g0010	2.92515	3.21315	4.78206e-07	8.55696e-05	Phosphate-responsive 1 family protein
MA_10353668g0010	2.16476	10.6078	4.90032e-07	8.69823e-05	Pectin lyase-like superfamily protein
MA_15220g0010	2.73042	2.1448	5.12477e-07	9.00447e-05	Lactoylglutathione lyase / glyoxalase I family protein
MA_14938g0020	2.32142	2.13886	5.35277e-07	9.29311e-05	Phototropic-responsive NPH3 family protein
MA_10427332g0010	2.39361	4.87532	5.45779e-07	9.41937e-05	peroxidase, class III
MA_648g0010	2.70222	1.49734	6.06329e-07	0.00010342	plastid ribosomal protein CL15
MA_10435881g0030	3.88813	0.498095	6.12413e-07	0.000103834	LRR receptor-like kinase
MA_403012g0010	2.19643	3.10533	7.38679e-07	0.000123115	glycolipid transfer protein
MA_92224g0010	2.51841	4.79737	7.69482e-07	0.000126799	alpha/beta-Hydrolases superfamily protein
MA_10432600g0020	2.45786	4.75368	8.05042e-07	0.000131177	EXORDIUM like 2
MA_10434662g0010	2.4506	2.0042	8.30239e-07	0.000134531	D-arabinono-1,4-lactone oxidase
MA_10648g0010	2.12687	3.22742	8.39202e-07	0.000135232	LRR receptor-like kinase
MA_10437173g0020	2.19215	2.46456	8.81179e-07	0.000140444	related to A. thaliana PEN3/PDR8 ABC transporter involved in defense against fungal pathogens
MA_118342g0010	2.14721	3.70097	8.9697e-07	0.000142184	Dormancy/auxin associated protein
MA_57689g0010	2.89396	1.01384	9.02894e-07	0.00014235	Basic-leucine zipper (bZIP) transcription factor
MA_237334g0010	5.41624	2.22712	9.24484e-07	0.000144195	Jacalin-like lectin
MA_25300g0010	2.41761	1.96034	9.86839e-07	0.000152292	uncharacterized hypothetical protein
MA_26842g0010	2.26093	3.63469	1.11575e-06	0.000170382	Dormancy/auxin associated family protein
MA_10427254g0010	3.382	0.474009	1.23603e-06	0.000186795	uncharacterized hypothetical protein
MA_3598186g0010	3.33914	0.999835	1.36779e-06	0.000202509	uncharacterized hypothetical protein
MA_694833g0010	2.50468	1.41199	1.50158e-06	0.000218315	peroxidase, class III
MA_10428517g0020	2.78588	1.92225	1.51197e-06	0.000218315	Rapid ALkalinization Factor (RALF)
MA_140124g0010	3.35378	3.377	1.59291e-06	0.000228868	beta-D-xylosidase (GH3)
MA_662921g0010	2.97528	1.51885	1.64872e-06	0.000235726	peroxidase, class III
MA_10436687g0010	3.13667	3.76458	1.90893e-06	0.000266401	Cellulose synthase
MA_19934g0010	3.22205	0.154491	1.92332e-06	0.000267131	LOB domain-containing protein
MA_12743g0010	2.73069	4.17298	2.13331e-06	0.000293501	uncharacterized hypothetical protein
MA_110162g0010	3.13739	0.12139	2.37073e-06	0.000318649	endo-beta-mannanase, putative
MA_895626g0010	2.2653	3.91684	2.52718e-06	0.000338121	geranylgeranyl pyrophosphate synthase
MA_126261g0010	2.4741	0.857972	2.54287e-06	0.000338666	basic helix-loop-helix (bHLH) DNA-binding family protein
MA_10103038g0010	2.58417	1.59255	2.6019e-06	0.000344953	Antimicrobial peptide (SpAMP homologue)
MA_134564g0010	2.27604	2.03201	2.72362e-06	0.000359456	Protein phosphatase 2C family protein; negative regulator of ABA signalling
MA_10428480g0010	3.08622	-0.169419	3.06348e-06	0.000397123	PR-1 protein
MA_10437002g0020	2.14338	3.58968	3.11109e-06	0.000401509	related to A. thaliana PDR1 ABC transporter, p-coumaryl alcohol exporter involved in lignin biosynthesis
MA_10061796g0010	2.94216	2.99405	3.19028e-06	0.000408118	lipoxygenase
MA_132303g0010	2.13408	2.24279	3.21348e-06	0.000409291	HAESA-like protein kinase
MA_30758g0010	2.50599	2.46498	3.24067e-06	0.000410959	Heavy metal transport/detoxification superfamily protein
MA_1830g0010	2.23242	5.27818	3.33943e-06	0.000419833	terpene synthase; most similar (but not identical) to humulene and longifolene synthases
MA_6422g0010	2.66333	0.712016	3.35701e-06	0.000420232	UDP-Glycosyltransferase superfamily protein
MA_10434197g0020	3.43474	2.82451	3.39373e-06	0.000423013	EamA-like transporter family
MA_10426026g0010	2.26066	3.24651	3.52964e-06	0.000434384	peroxidase, class III
MA_132990g0010	2.99789	0.498723	3.54454e-06	0.000434385	FAD-binding Berberine family protein
MA_24078g0010	3.33604	1.65537	3.96601e-06	0.00047023	Protein kinase superfamily protein
MA_497337g0010	2.24322	3.83633	4.06661e-06	0.000474444	peroxidase, class III
MA_3670g0010	2.86653	0.0639401	4.10395e-06	0.000476892	Cytochrome P450 family 866
MA_125758g0020	2.44959	1.02157	4.26688e-06	0.000488047	NBS-LRR receptor protein
MA_14420g0010	2.79604	1.4399	4.23501e-06	0.000488047	trypsin inhibitor involved in modulating programmed cell death in plant-pathogen interactions.
MA_7957047g0010	3.09455	1.55817	4.25497e-06	0.000488047	glyceraldehyde 3-phosphate dehydrogenase A subunit
MA_81028g0010	2.02528	2.45018	4.31958e-06	0.00048833	lipid-transfer protein
MA_197926g0010	2.05502	2.12764	4.48003e-06	0.000497614	Plant invertase/pectin methylesterase inhibitor superfamily
MA_10427895g0010	2.8335	2.51691	4.48593e-06	0.000497614	uncharacterized hypothetical protein
MA_91466g0010	2.55968	0.579734	4.50618e-06	0.000497847	heat shock transcription factor B4
MA_10434249g0030	2.81365	2.18203	4.81268e-06	0.000519894	uncharacterized hypothetical protein
MA_115581g0010	2.40275	5.34328	4.91005e-06	0.000528455	Phosphoglycerate mutase family protein
MA_269802g0010	2.55091	0.531327	5.00278e-06	0.000532541	ERF/AP2 transcription factor family member
MA_125599g0010	2.04713	6.73802	5.09298e-06	0.000540171	HXXXD-type acyl-transferase family protein
MA_8417677g0010	2.93504	0.955246	5.39903e-06	0.000564976	uncharacterized hypothetical protein
MA_35736g0010	2.02717	5.44231	5.84927e-06	0.000604985	glutathione S-transferase TAU
MA_10430538g0010	4.16453	2.32642	5.96727e-06	0.000609329	NAD(P)-binding Rossmann-fold superfamily protein
MA_7711454g0010	3.17533	-0.250506	6.04168e-06	0.000613999	peroxidase, class III
MA_180458g0010	3.61122	1.50021	6.10799e-06	0.000618582	uncharacterized hypothetical protein
MA_5681731g0010	2.00575	2.84335	6.1566e-06	0.000619205	pectin esterase, putative, partial
MA_32393g0010	2.34763	1.82459	6.75657e-06	0.00067259	Calcium-binding EF-hand family protein
MA_92393g0010	2.74652	4.88174	6.88223e-06	0.000682769	Adenine nucleotide alpha hydrolases-like superfamily protein
MA_126021g0010	2.72536	0.433708	7.08566e-06	0.000698201	Homeobox-leucine zipper protein.
MA_20669g0010	2.1	1.76114	7.78562e-06	0.000754429	xyloglucan endotransglucosylase/hydrolase
MA_10021946g0010	2.21816	5.21491	8.33926e-06	0.000797479	uncharacterized hypothetical protein
MA_3160g0010	4.45141	4.69234	8.58147e-06	0.000815268	NBS-LRR receptor protein
MA_567696g0010	2.84412	4.00294	8.63708e-06	0.000815268	cis (Z)-isoprenyl diphosphate synthase
MA_12171g0010	2.0521	5.12492	8.87011e-06	0.000826564	ERF/AP2 transcription factor family member
MA_12474g0010	2.03532	1.72865	8.90446e-06	0.000827122	catalase
MA_292248g0010	2.34762	2.56555	9.79931e-06	0.000895976	receptor-like kinase, putative
MA_6014124g0010	2.26743	1.95137	1.00736e-05	0.000915318	uncharacterized hypothetical protein
MA_654072g0010	2.54849	1.23883	1.07488e-05	0.000967627	Reticulon family protein
MA_10432993g0010	3.01451	3.76152	1.12632e-05	0.00100771	Protein kinase superfamily protein
MA_85424g0010	2.19199	1.08907	1.33196e-05	0.001146	NAD(P)-binding Rossmann-fold superfamily protein
MA_13026g0010	2.58508	1.27371	1.37278e-05	0.00117076	dirigent-like protein
MA_4154579g0010	3.18546	5.24819	1.38044e-05	0.00117385	uncharacterized hypothetical protein
MA_15838g0010	2.1398	2.08766	1.54555e-05	0.00130664	Heavy metal transport/detoxification superfamily protein
MA_5195g0010	3.9544	3.68256	1.56196e-05	0.0013129	related to A. thaliana FLA11 protein; mutatiosn in that protein result in alterred cell wall structure and composition
MA_58536g0010	3.3114	5.27972	1.64465e-05	0.00136666	ABA/WDS induced protein
MA_10427506g0010	2.05495	7.47563	1.67288e-05	0.00138616	lipoxygenase, a defense gene conferring resistance Xanthomonas campestris
MA_10435365g0010	2.38605	1.33637	1.70706e-05	0.00141048	uncharacterized hypothetical protein
MA_14873g0010	3.19145	0.362052	1.96287e-05	0.0016127	uncharacterized hypothetical protein
MA_8089574g0010	3.01984	1.45891	2.04182e-05	0.00165468	Calcium-binding EF-hand family protein
MA_910351g0010	2.29259	0.940283	2.04233e-05	0.00165468	UDP-Glycosyltransferase superfamily protein
MA_10436595g0010	2.42606	1.39189	2.16999e-05	0.00171989	NC domain-containing protein-related
MA_5451g0010	2.00221	1.84173	2.21852e-05	0.00174885	PATATIN-like protein
MA_10436108g0010	3.00137	1.20214	2.56236e-05	0.0019824	uncharacterized hypothetical protein
MA_9366818g0010	3.39699	3.30845	2.58172e-05	0.00199209	BRX family member (transcriptional regulator)
MA_5706806g0010	2.52269	2.32139	2.70057e-05	0.00206198	lipid-transfer protein
MA_188914g0010	2.0732	1.0382	2.90473e-05	0.00216681	uncharacterized hypothetical protein
MA_103167g0010	3.12151	0.941661	2.94947e-05	0.0021779	F-box protein induced by various biotic or abiotic stresses
MA_103716g0010	2.50484	2.01674	2.94505e-05	0.0021779	Pectate lyase family protein
MA_10437104g0030	3.52934	-0.0415265	2.96558e-05	0.00218427	NBS-LRR receptor protein
MA_9538474g0010	2.82816	1.6283	2.98381e-05	0.00219216	dirigent-like protein
MA_86528g0010	2.49349	0.950688	2.99625e-05	0.00219577	Protein of unknown function (DUF506)
MA_10429716g0010	2.10999	1.89229	3.03537e-05	0.00221886	alcohol dehydrogenase 1
MA_462436g0010	2.8294	1.22485	3.05168e-05	0.00221966	uncharacterized hypothetical protein
MA_533668g0010	2.79173	0.933015	3.35103e-05	0.00238389	dirigent-like protein
MA_8779645g0010	2.8543	4.36446	3.73631e-05	0.00262595	UDP-Glycosyltransferase superfamily protein
MA_10052888g0010	2.86208	0.238262	3.78793e-05	0.00264053	purine permease
MA_279654g0010	2.58921	0.902916	3.78394e-05	0.00264053	uncharacterized hypothetical protein
MA_7565020g0010	2.08981	1.55446	3.86512e-05	0.00267142	UDP-Glycosyltransferase superfamily protein
MA_687922g0010	2.21576	3.43429	4.08989e-05	0.00278715	LRR domain-containing protein
MA_10425927g0030	2.70887	1.96516	4.05516e-05	0.00278715	uncharacterized hypothetical protein
MA_18814g0020	2.39581	0.297467	4.08408e-05	0.00278715	uncharacterized hypothetical protein
MA_69787g0010	2.03755	1.98302	4.14845e-05	0.00282046	transcription factor, putative
MA_501572g0010	2.97159	3.98893	4.1646e-05	0.0028227	PR-1 protein
MA_173063g0010	2.53254	2.18905	4.20615e-05	0.00283983	Aluminium induced protein with YGL and LRDR motifs
MA_6120485g0010	2.7259	2.91701	4.2488e-05	0.002862	sterol carrier protein 2
MA_54954g0010	4.22783	4.12444	4.43723e-05	0.00294138	WRKY family transcription factor
MA_6707320g0010	2.71481	0.0613767	4.82383e-05	0.00313355	alpha/beta-Hydrolases superfamily protein
MA_2932271g0010	3.26766	-0.174412	4.93475e-05	0.00319364	pepsin-like aspartic protease
MA_88581g0010	3.04487	0.765369	5.1168e-05	0.00329452	uncharacterized hypothetical protein
MA_6646362g0010	2.39269	2.53953	5.34486e-05	0.00342623	defensin-like protein
MA_72432g0010	2.4771	0.505989	5.35895e-05	0.00342773	myosin-related protein
MA_130300g0010	2.60284	-0.0539738	5.64616e-05	0.00359567	uncharacterized hypothetical protein
MA_87001g0010	3.31641	3.36875	5.73917e-05	0.00363901	PQ-loop repeat family protein / transmembrane family protein
MA_8169756g0010	2.35381	4.50465	5.79929e-05	0.00366121	alpha/beta-Hydrolases superfamily protein
MA_7162g0010	2.90428	1.45337	5.88339e-05	0.00370628	uncharacterized hypothetical protein
MA_10202872g0010	2.97125	-0.282023	5.91218e-05	0.00371639	cysteine-rich RLK (receptor-like protein kinase)
MA_7168929g0010	2.15078	2.09928	5.9511e-05	0.00373281	ERF/AP2 transcription factor family member
MA_25224g0010	2.54278	0.213914	5.98082e-05	0.0037434	2-oxoglutarate (2OG) and Fe(II)-dependent oxygenase superfamily protein
MA_1999194g0010	2.14574	5.31864	6.04116e-05	0.00377308	Calcium-binding EF-hand family protein
MA_126544g0010	2.93514	0.69848	6.3076e-05	0.00390602	B12D protein
MA_459495g0010	2.44106	1.7827	6.40842e-05	0.00394334	Trichome birefringence-like family member; might have a role in the syynthesis and deposition of secondary cell wall cellulose
MA_204448g0020	2.05389	1.5049	6.3981e-05	0.00394334	uncharacterized hypothetical protein
MA_85456g0010	2.05605	2.35167	7.28405e-05	0.00435356	TIFY domain containing protein: might be functionally linked to jasmonic acid response
MA_5681263g0010	2.40434	3.23825	7.53002e-05	0.00447308	alpha/beta-Hydrolases superfamily protein
MA_65113g0010	3.32954	2.25093	7.57451e-05	0.00449036	Aluminium induced protein with YGL and LRDR motifs
MA_649562g0010	2.28438	0.632847	8.02837e-05	0.00469807	cycloartenol synthase, putative
MA_10436441g0010	2.03838	1.43569	8.05374e-05	0.00469807	Trichome birefringence-like family member; might have a role in the syynthesis and deposition of secondary cell wall cellulose
MA_10430471g0010	2.06604	1.27128	8.21381e-05	0.00478188	EXORDIUM like 2
MA_1801g0010	3.14035	0.971463	8.34189e-05	0.00483713	SEC14 cytosolic factor family protein / phosphoglyceride transfer family protein
MA_14611g0020	2.5673	2.04122	8.38929e-05	0.00484535	Heavy metal transport/detoxification superfamily protein
MA_3842800g0010	2.01196	1.52559	8.5309e-05	0.00490771	uncharacterized conserved protein
MA_54872g0010	2.54484	1.41466	8.77943e-05	0.00501114	cytochrome P450 family 76; related to Geraniol 8-hydroxylase
MA_874696g0010	2.2176	0.694317	8.98043e-05	0.00511586	minichromosome maintenance (MCM2/3/5) family protein
MA_10429672g0010	2.644	3.78651	9.34549e-05	0.00531345	CYP94B3 is a jasmonoyl-isoleucine-12-hydroxylase that catalyzes the formation of 12-OH-JA-Ile from JA-Ile. By reducing the levels of this the biologically active phytohormone, CYP94B3 attenuates the jasmonic acid signaling cascade. CYP94B3 transcript levels rise in response to wounding.
MA_443520g0010	2.77439	0.548408	9.40275e-05	0.00532487	Toll-Interleukin-Resistance (TIR) domain family protein
MA_875175g0010	2.55196	-0.00156607	9.78184e-05	0.00544479	uncharacterized hypothetical protein
MA_127220g0010	2.029	3.00266	9.80224e-05	0.00544575	Molybdenum cofactor sulfurase family protein
MA_158653g0010	2.78878	3.77125	9.83677e-05	0.00545455	UDP-glucosyl transferase
MA_18375g0010	2.62457	1.56113	9.94208e-05	0.00550248	cytochrome P450, family 94
MA_60149g0020	2.30648	4.13959	0.000104467	0.0057053	uncharacterized conserved protein
MA_6341409g0010	2.00206	0.572022	0.000109054	0.00586857	uncharacterized hypothetical protein
MA_645592g0010	2.00056	2.67393	0.000114096	0.00603751	caffeoyl coenzyme A O-methyltransferase (CCoAOMT)
MA_2193g0010	2.79338	1.04192	0.000119371	0.00627333	uncharacterized hypothetical protein
MA_44488g0010	2.71322	0.34382	0.000121308	0.00634084	Erythronate-4-phosphate dehydrogenase family protein
MA_110407g0010	3.01655	0.596518	0.00012646	0.00651673	Basic-leucine zipper (bZIP) transcription factor
MA_6833274g0010	3.46822	3.01937	0.000127208	0.00653216	peroxidase, class III
MA_1928596g0010	2.18702	0.718637	0.000127977	0.00654861	peroxidase, class III
MA_48961g0010	2.18285	0.06972	0.00013239	0.00675072	HMG (high mobility group) box protein with ARID/BRIGHT DNA-binding domain
MA_91956g0010	3.64412	2.74584	0.000133393	0.00678184	peroxidase, class III
MA_10430695g0010	2.1092	1.39224	0.000147303	0.00734424	xyloglucan endotransglucosylase/hydrolase
MA_194290g0010	3.1712	1.91356	0.000150197	0.00746302	Protein of unknown function (DUF1685)
MA_91692g0010	2.62319	1.43794	0.000154082	0.0075914	aspartyl protease family protein
MA_9805677g0010	2.65139	1.22895	0.000159871	0.00777601	peroxidase, class III
MA_100151g0010	2.07605	1.52891	0.000160636	0.00778282	xyloglucan endotransglucosylase/hydrolase
MA_387252g0010	2.21406	4.42243	0.000163448	0.00787981	E-alpha-bisabolene synthase (similar, but not identical); partial sequence
MA_295712g0010	2.66147	1.47902	0.000163841	0.0078857	chitinase; might have a role in hypersensitive response
MA_34414g0010	2.01562	3.69584	0.000166939	0.00799526	uncharacterized hypothetical protein
MA_5701g0010	2.03414	4.40636	0.00018124	0.00856763	Trichome birefringence-like family member; might have a role in the syynthesis and deposition of secondary cell wall cellulose
MA_119164g0010	3.44561	3.35357	0.000203755	0.00930034	galactosyltransferase family protein (GH31)
MA_90135g0010	3.78154	2.96808	0.000207412	0.00940837	Pectin lyase-like superfamily protein
MA_566096g0010	2.13069	4.88333	0.000209124	0.00943396	lipid-transfer protein
MA_9944728g0010	2.52051	0.0567488	0.000218224	0.0097922	uncharacterized hypothetical protein
MA_10436071g0030	2.79645	-0.0736435	0.000225574	0.0100228	uncharacterized hypothetical protein
MA_10289567g0010	2.73189	0.00992491	0.000228556	0.0100852	Beta-glucosidase, GBA2 type family protein
MA_10435570g0010	2.15258	1.45314	0.000230078	0.0101047	HAD superfamily, subfamily IIIB acid phosphatase
MA_10427140g0010	2.73017	2.84301	0.000230594	0.0101047	Protein kinase superfamily protein
MA_9143730g0010	2.00538	2.22773	0.000235308	0.0102284	NAD(P)-binding Rossmann-fold superfamily protein
MA_198113g0010	2.05519	0.746549	0.000243052	0.0105024	ERF/AP2 transcription factor family member
MA_423598g0010	2.77268	2.74257	0.000244772	0.0105112	Glucose-methanol-choline (GMC) oxidoreductase family protein
MA_6197610g0010	2.36274	0.510822	0.000243857	0.0105112	glycosyltransferase, partial, putative
MA_193904g0010	2.10813	5.84798	0.000252006	0.0107462	Lactoylglutathione lyase / glyoxalase I family protein
MA_870931g0010	2.33124	1.45727	0.000262678	0.0111037	uncharacterized hypothetical protein
MA_741159g0010	2.08777	0.187573	0.00028516	0.0117642	uncharacterized hypothetical protein
MA_7897343g0010	2.29228	0.644203	0.000292896	0.0119816	TIFY domain containing protein: might be functionally linked to jasmonic acid response
MA_138828g0010	2.12565	5.08187	0.000294625	0.0120346	geranylgeranyl pyrophosphate synthase
MA_121192g0020	2.5963	3.9669	0.000296254	0.0120346	NBS-LRR receptor protein
MA_138932g0010	2.1538	0.845127	0.000300488	0.0120637	Cytochrome b561/ferric reductase transmembrane protein family
MA_10433082g0010	2.17926	0.208141	0.000297846	0.0120637	uncharacterized hypothetical protein
MA_6573347g0010	2.14083	0.798257	0.000298785	0.0120637	uncharacterized hypothetical protein
MA_356489g0010	2.12691	1.36431	0.000302101	0.0120704	alpha/beta-Hydrolases superfamily protein
MA_429299g0010	2.47774	1.00421	0.00031083	0.0123388	HXXXD-type acyl-transferase family protein
MA_9045465g0010	3.14796	0.290495	0.000360826	0.0137572	uncharacterized hypothetical protein
MA_10507g0010	3.39928	4.31659	0.000402048	0.0149003	member of a family of F-box proteins, called the KISS ME DEADLY (KMD) family, that targets type-B ARR proteins for degradation and is involved in the negative regulation of the cytokinin response.
MA_10435743g0010	3.1652	1.42703	0.000418565	0.0152604	LRR receptor-like kinase
MA_40967g0010	2.49604	1.5003	0.000434599	0.0156493	uncharacterized hypothetical protein
MA_9145466g0010	2.00162	2.90932	0.000454364	0.0162407	uncharacterized hypothetical protein
MA_9929g0010	2.09584	0.170546	0.000457398	0.0163189	uncharacterized hypothetical protein
MA_10434290g0020	2.86461	1.83486	0.000466411	0.0164895	member of a family of F-box proteins, called the KISS ME DEADLY (KMD) family, that targets type-B ARR proteins for degradation and is involved in the negative regulation of the cytokinin response.
MA_10432417g0010	2.17474	0.720333	0.000464574	0.0164895	plastid transcriptionally active 18
MA_120433g0010	2.00778	0.354769	0.000485177	0.0170496	Protein of unknown function (DUF506)
MA_25804g0010	2.15347	0.485626	0.000506837	0.0176197	MFS transporter
MA_88604g0010	2.10648	0.34615	0.000551204	0.0187815	uncharacterized hypothetical protein
MA_165943g0020	2.71618	2.35057	0.000591289	0.0198231	responsive to dehydration 22 (RD22) mediated by ABA
MA_1015570g0010	3.30866	1.05834	0.000593457	0.019873	Jacalin-like lectin
MA_218023g0010	2.0058	2.34692	0.000615974	0.0204392	uncharacterized hypothetical protein
MA_10434174g0010	2.07102	8.33633	0.00063234	0.0207931	PR-4 protein
MA_10350481g0010	2.25671	0.0798803	0.000633422	0.0207934	F-box protein
MA_9957372g0010	2.69418	3.71005	0.000675128	0.0218551	ABA/WDS induced protein
MA_147379g0010	2.05578	1.32896	0.000685519	0.0220847	Protein of unknown function DUF4228, plant
MA_10426068g0020	2.10171	0.653415	0.000695165	0.0223057	UDP-Glycosyltransferase superfamily protein
MA_140410g0010	2.63546	2.18456	0.000758424	0.0236083	cellulose synthase, xylem-specific
MA_764324g0010	2.03361	7.05841	0.000769727	0.0238293	aspartyl protease family protein
MA_78306g0010	2.62389	2.11486	0.000778006	0.0240128	3-oxo-5-alpha-steroid 4-dehydrogenase
MA_6233311g0010	2.11735	1.02245	0.000822662	0.0249944	uncharacterized hypothetical protein
MA_85045g0010	2.16725	2.85076	0.000853108	0.0255468	LRR receptor-like kinase
MA_179829g0010	3.4921	4.45153	0.00092835	0.0271043	RmlC-like cupins superfamily protein
MA_97951g0010	2.12565	1.59996	0.000949838	0.0274568	Histone superfamily protein
MA_10318563g0010	2.6053	4.20899	0.000957997	0.0276379	similar to ACC oxidase
MA_96665g0020	2.30184	0.619706	0.00100014	0.0285432	LRR receptor-like kinase
MA_665339g0010	2.51305	0.834386	0.00103602	0.0294517	NADPH:quinone oxidoreductase
MA_76825g0010	2.39999	5.08072	0.00105948	0.0297993	Cupredoxin superfamily protein
MA_10427936g0010	2.06864	3.55821	0.00108589	0.0302503	peroxidase, class III
MA_10437034g0010	2.29719	0.212248	0.00109545	0.0303139	LRR receptor-like kinase
MA_192657g0010	2.23828	1.45729	0.00112255	0.0309172	uncharacterized hypothetical protein
MA_76578g0010	3.76335	1.36814	0.00112694	0.0309311	laccase; laccase 12-like
MA_894128g0010	2.01062	1.69458	0.00118082	0.0318015	Molybdenum cofactor sulfurase family protein
MA_436524g0010	2.05051	1.30017	0.00118574	0.0318751	uncharacterized hypothetical protein
MA_10432964g0010	2.02991	-0.169574	0.00121889	0.0323782	uncharacterized hypothetical protein
MA_10430095g0010	2.27559	0.738302	0.00127569	0.0334605	glycosyl hydrolase
MA_194299g0010	2.19206	-0.0517625	0.00132075	0.0341814	Homeobox-leucine zipper protein.
MA_10431841g0010	2.39403	1.47359	0.00134697	0.0346752	Protein of unknown function (DUF506)
MA_11193g0010	2.30978	0.949336	0.00134987	0.0346888	uncharacterized hypothetical protein
MA_28683g0010	3.55366	3.54073	0.00139838	0.035715	cysteine-rich RLK (receptor-like protein kinase)
MA_107397g0010	2.58935	2.06639	0.0016144	0.0397615	UDP-Glycosyltransferase superfamily protein
MA_10432102g0010	2.24344	0.287716	0.00163113	0.0400464	LRR receptor-like kinase
MA_47856g0010	2.14514	0.7756	0.00166296	0.0405548	Late embryogenesis abundant (LEA) hydroxyproline-rich glycoprotein family
MA_218523g0010	2.28492	1.22606	0.00179331	0.0426286	lectin
MA_10426703g0020	2.48619	0.136667	0.00181192	0.0428964	Adenine nucleotide alpha hydrolases-like superfamily protein
MA_111039g0010	4.23087	3.54224	0.00182998	0.0430098	LRR receptor-like kinase
MA_9060853g0010	2.15903	1.20751	0.00192199	0.0445379	uncharacterized hypothetical protein
MA_10434187g0030	3.03628	0.446056	0.00196446	0.0450806	uncharacterized hypothetical protein
MA_7831917g0010	2.59081	2.16679	0.00206348	0.0465832	uncharacterized hypothetical protein
MA_10432530g0010	2.3533	0.842372	0.00212577	0.0475842	wall-associated kinase, partial
MA_10307468g0010	2.19561	5.52117	0.00213532	0.0477248	Glucose-methanol-choline (GMC) oxidoreductase family protein
MA_495461g0010	2.06854	1.50442	0.00216319	0.0480216	NAD(P)-binding Rossmann-fold superfamily protein
MA_5279125g0010	2.33949	1.52213	0.00217542	0.0481779	related to A. thaliana sinapic acid:UDP-glucose glucosyltransferase activity required for non-host resistance
MA_6353194g0010	2.40667	1.66208	0.00223807	0.049118	uncharacterized hypothetical protein
MA_7288337g0010	2.176	0.969493	0.00227323	0.0496973	NBS-LRR receptor protein
